# Supplementary material for: ARE/Nrf2 Transcription System Involved in Carotenoid, Polyphenol, and Estradiol Protection from Rotenone-Induced Mitochondrial Oxidative Stress in Dermal Fibroblasts
Source: Antioxidants (Basel). 2024 Aug 21;13(8):1019. doi: 10.3390/antiox13081019 (PMC11351643; doi:10.3390/antiox13081019)
Supplement: Supplementary file 1 [file antioxidants-13-01019-s001.zip]

Archive with 1 entries (1 files):
- antioxidants-3134174-supplementary.pdf
